# Supplementary material for: Improved Production of Recombinant Myrosinase in Pichia pastoris
Source: Int J Mol Sci. 2021 Nov 2;22(21):11889. doi: 10.3390/ijms222111889 (PMC8585081; doi:10.3390/ijms222111889)
Supplement: Supplementary file 1 [file ijms-22-11889-s001.zip]

Archive with 1 entries (1 files):
- ijms-1400915-supplementary.pdf
